# Supplementary material for: Isolation and characterization of Yersinia phage fMtkYen3-01
Source: Arch Virol. 2024 Oct 19;169(11):226. doi: 10.1007/s00705-024-06149-6 (PMC11490452; doi:10.1007/s00705-024-06149-6)
Supplement: Supplementary file 2 — Supplementary file2 (FASTA 40 KB) [file 705_2024_6149_MOESM2_ESM.fasta]

>fMktYen3-01 Bacteriophage sp. fMtkYen3-01
TCTCATAGACTACGAATCTCTAAGTACCCCCGTATGGCCCTCTAAGCCACCCTGAGTACCTACAGTACCCCTATAGTTATCCTTAAGTCAACCATTATCATTAAGATACTGTGTGATTCATTGGGTACTCATTGGGTATACTATATGTAGTGGGTGTGGAGGCTATGAGATACTATATGTAGTCCTCTCTGTGTCCCTATCTGTAAGTAACCCTACAGTCATACCTAATGACCTCTCTCTAAGTATCCCTAATGACTCCTCTCACCTCTGTCATAACGATATCTATATGGAGACATAGAGACATGAGCCTAATGACCATGACCTAATGTGAGCGCTATGAGATGCCTTGTAGTTAGTTATCTTATGATGATTAGTTATCAATAGTTGGTCACTATCTTAATACAACTCACTATAGAGAAGGGTCATTAAGAGGTCTCTATCCTTTGTACTTAAAGAACACTTAAAGACTACTTAAAGATATCTTAAAGTTTTTACTTAAAGAGTGTTGACATTGATATCCGTCTTAGTGTTTAATAGTTCCATCGACACAGCGACAACGTATCGATACTCGGTAAGATACCTCGAAGTTGTAACCTACAGAGCATCGTGGATAGTTACTCAGTGATAGACAACCAAGTGCTCATTAACAATTTAAATATTCAATAGTGATTAGCACAGTGGCTCTTAGAGGTTACATAAGGGTCACAATGATACTCACTAATCAACAAGGATATACATCATGCCTAAAACAATTATTATCAATAGTCAAGAGTTCTCACCGCTGTCTACCATCCTACGTGAACCATATGAAGGCGCAGGGCTAAAGGTAAACCGGACAGGCGAGCAGAATTGGTGCTTATTTAATGTGACAGGCAGACACTCACAGTGTGGTCGAAGAATTCACACTCATAAGAGCGGATTTGACTACATTAAAGTAAACGCCAAGCGCTACTATATAGACTCTCTATGTATTATCAGTTAGTGTTTAACAACAGGTCATTCATAGTGAGTGGCCTTTATGATAACCACTAACTCACACTTAAAGGTGAACACCATGACAACCACTACAGCAATCAAAGCAATCAACGCCTCTCAGCTTAAGGCATTACATGAGAAGTTTGACCCTTCATCTCTGTTCTTTGACCGTGACACCATGAAGTTCTTTGGGGACACCATGAGTAACTTTGCGGTCATAGTTGATACCTGTTACGACTGGTACAACAAGATAGACGATGTGCCATGCTATAAGCTGGTCCGTAAGTCTACCACTCGTAAAGGTGCTCCAAGTGGGTGCCTATGTAGATTCGGGGTAGACGGTGAGATGCTGCACTGTGTAGGTGCGTCTAAGGAGAATCCACATGATTAAGGTCTACGGAATCACACAGGAAACCCTACAGACTTATCGTAGTGTCTTAGCTTACGGTTGTTCTTTCGAGTCAACCATGCAGCGCCTCAAGGCCATCTATCAACACAACAAGGAGTTTGCACTCAATGTTAACCCTCCTGATTTTAGCAATATATGTGGGCATCCTGCTTATGTTAGTCAAGCAGGGTCTGAGAGGACACAAGCGAACCAAGGCTAACTTCTCGCACTTCTCTAAGTGGGGCGCACCGCGCTTCACTTGCAGAGAACCCAATGGACGCTTTAAGGCTAACAAGGTTGGCCTTTGGTACTTAGCAACTCAAGGAATCTAATAGTATGAATCACTATGAAGGTATTATCTTTACATACAGGGCATTCACGCGTTATGGAGGTGTCCACCACATAGAAGGTATCACAACGTTCGGTATCGCACTCTTTGTACTACTCGTTATCGGGGCATACTTAGGGGCCACGAAGTTAATCAGTAAGAAAGCGTCCACCAATTAACAAGCATATACACACACGCCATCAATAAGGATTATCTTAATGAACACAACAGTAACTACTGCAGGTTTAACTTTCGGTGAAAGCATCCACGCAGAGCTTGAAGCTATCCAAGCGTTACCGATTGATAAGTTAGACACTCGCCAAGGTCGCTTGGTTGAACTGTTAGTAAGTATTGTTAATCACGAGACAGAAAATGGGCAGTTGACGGAAGGTGACATGGGCGTTACTTGCCAAGAATACTGGGACACCTTAGTGATGTACGCACAGGGCGTAGGCTTTAAGTTCCTTGGAGCTGGTCATTTTAGTGCAGCGTTCGCACATCAGATGTTACCAAAACGTGTCATTAAGATAGGCTTTAAGAAAGAGGACTCAGGCGCAGCTTACACAGCTTGGTGTCGAGCCAATCAAGGCAGAGCAGGTGTACCTACGATTCACGCAGTATCACGCAGCGCTGGATGCTACACAGTGGTTCTGGACAGATTAAACGAGTATGAGCATGGCAAAGGACAGCGCAGGTACTACAAGATTGTACGTGACGCCATCTATGGTCATTACGACGAAAGTGCATGGGATGCTTATAGCCAAGACCTTGTTAATACCTCCAAGGATATCCGAACGTTCTTCAAAGGGATTGCACGGTTCGATTTACACAGTGGTAACGTGATGGTACATCCAGACACTGGCCTATTGGTAATCACAGACCCTGTAAGTTTCTCTGAGGACTTAGCGGCCGTTGAGGCACCTCTTGATTTCGACGAGTTAGTAAAAGAGATTGCAGAAGCTCATGCAGCCGAATTCATCCGTAAAGCCAAGGCCCGCCACAAGTGGAAGCACGGAGGTAAGATACTTTCCCGCAAGCAACGCAGACGCCACAAGAAAGCCTTTGCAAACCACCAGAAAGCAAGGGCCATCGAGCAGGCTCTTAAAGATAAGCAAGAGCGTGACATTAAGGTGATAGGGCGCGACCATCCGAGAGCTATTCAAATGGAAGGCTGCCTCCATGAAATGGCCAAGAAGTTACGCAACGATATCTTAGAGCAAGAACTTAAAGTAAGACGCTCAGACGTAAGGATACAACATATACCAAACAGGGCCGCCAAGGTTGACCGATTGTTGAACGACGAGTTCCTCTTAGAGAACCGCCATACACCAATGCAGCCTTCATGGGGCGCGTTGTTCGGAAACCTTGAGGCTAAGGCAGTGGGGAGAGTCTTACGGATGCTCAGCGTCAGGTACGAATTAAGATGCCGTTTATATTAGAGACAATTGATGTTCAATAGGTACATACTCAAGGCCATCATTAGGTGGTCTTTATGGATGTTCTTTAACGTAACAACAAGAGGTATTAACTTAATGGCTGTAATAAATGCACCTGTAAATGATTTCTCTGACATTGAGCACGCAGTGATGCCTTTCAACATACTGGCAGACCACTACGGAGCGCAGTTAGCAGCAACGCAGTTACAATTGGAGCATGAAGCACATACAGAAGGTGAGAAGCGTTTCCTTAAGGCTATGGAGCGTCAAATCAAAGCTGGTGAGTTTGCTGACAACGCAGTAGCCAAGCCTTTATTATCCACATTGGCCCCTAAGTTCTCTCAGTACATGACAGACTGGCGAGAAGAATACTCACACAAGAAAGGTAAGAAACCTGTAGCACTCACGCTGACCAACGGAATGATAACCGATGCAGCCGCTATGATAACCATCAAGACTGTGCTTGCGTGTCTCACCAAGGAAGAACGCTGCAACCTACAGTTTGTAGCCTTTAAGATTGGTCGTAGTATCGAAGATGAGTTAAGGTATGGTCGCATTCGGGATGAGGAGGCGAAGCACTTTAAGGTGAACATTAAGGACGCATTGAACAAGCGAGTCGGAATGGTCTACAAAAAAGCATTCATGCAAGCCGTGGAAGCTAAGATGTTAGACGCCAATCAGCTTAAAACGACGTGGAATGCTTGGAGTAACGAGGAAAACATTCACGTTGGCATTCGTATGCTTGAGATTCTAATAGCGTCTACGGGCCTTGTAAGACTCGTAAGGGAGCACGCAGGAAACGTACAGAAAGACAATGAGAGCATCCAGTTAGCTGAGGAGTTCGTACAGTTACTGAGTGTTCGCGCAGGTGCACTGGCTGGAATTAGCCCTATGTATCAGCCGTGCGTTGTCCCTCCGAAACCTTGGACTGGAACTACAGGAGGTGGCTACTGGGCTGCTGGTAGGAAACCTTTAAGGCTCATAAGGGTTGGCAACAAGAAAGCACTGTTACGCTATGAGCAAGTTGAGATGCCAGAAGTGTACAAGGCCATCAACATTGCACAAGACACAGCATGGAAGGTTAACAAAAAGGTTCTTGCAGTAGCCAACGAGATAGTCAATTGGAAGCAGTGCCCTGTACGTGATGTGCCAAGCCTTGATAAAGGTGAACTCCCTGAACGCCCAGAAGATATGGACACCAACGAGATAGCCTTAAAGCTCTGGAAGAAATCAGCGGCTGCTGTCTACCGCAAGGAGAAGTCAAGAGTATCACGTAGGATGGCTATGGAGTTCGCACTGGGACAAGCCAATAAGTTCTCTCAGTTCAAAACTATATGGTTCCCAGCTAACATGGATTGGCGGGGCCGCGTCTATTCGGTGCCCATGTTTAACCCACAAGGCGACGATATGACCAAGGGACTCTTAACGATGGCTCAAGGGAAACCTATTGGCCTTGATGGGTTCTATTGGTTGAAGATACACGGAGCTAATACAGCGGGGGTTGATAAGGTTCCCTTCCCTGAGCGCATTAAGTTCATTGAGGGTAACCATGAGTTAATCCTTGCGTGCGCTGCTGACCCATTAGGTAACACTTGGTGGGCTGAACAAGATTCACCATTTTGTTTCTTAGCGTTCTGCTTTGAGTATGCTGGGGTGCAGCATCACGGCTTAAATTATAACTGTTCGTTACCGTTAGCATTTGATGGTTCTTGTTCAGGTATCCAGCACTTTTCCGCTATGCTTCGTGATGAAGTTGGTGGAAAGGCGGTTAACCTGCTCCCGTCTGAAACAGTACAAGACATTTATAATATCGTAGCTGAGCGTGTCAAAGAGATGTTACGTACTGACGCAATCAATGGGGAAGCTAATAGTGTCGAGACGATTGTTGATAAGACAACTGGGGAAATCACTGAGCGCTTCAAGTTAGGCACGAAGGAGATGGCAGAGCAGTGGTTGACCTTTGGGGTTAACCGTAGTGTTACTAAGCGCTCCGTCATGACATTGGCTTACGGTTCCAAGGAGTACGGTTTCCGTGACCAAGTATTAGAGGACACCATTAAGCCAGCTATCGACAATGGTAAAGGTCTGATGTTCACTCAACCAAACCAAGCAGCCGGATACATGGCAAAGCTAATATGGGAAGCTGTGAGTGTTACCGTAGTGGCTGCTGTTGAAGCTATGAACTGGCTCAAGTCTGCCGCTAAACTATTGGCTGCTGAGGTCAAGGACAAAAAGACCAAGGCGATTCTACGTAAGCGCTGCGCTGTGCACTGGACGACTCCAGACGGGTTCCCTGTGTGGCAGGAATACAAGAAGCCTGTACAAACCCGCCTGAACTTAATGTTCCTTGGGCAGATTAGACTACAACCTACGGTCAATACTAACCGTGACAACGGGATTGATGCGCGTAAGCAAGAGTCAGGCATTGCACCTAACTTTGTTCACTCAATGGACGGCTCACATTTACGCCAGACAGTAAACAAAGCGCACTCTTACGGTGTCAAGTCGTTTGCACTTATTCATGACTCATTCGGTACTATTCCAGCGGATGCAGGTCTACTGTTTAAGGCAGTGCGTGAGACTCTTGTTGATACCTACGAGGACAACGATGTACTGGCTGATTTCTATGAGCAGTTCGCAGACCAGTTGCATGAAAGCCAGTTAGATAAGATGCCAGCAATACCTGCAAAAGGTAATCTGGACCTGCAAGAAATCCTTAAGAGTGATTTTGCTTTTGCTTGATAGGATTTAATAGAACTCACTATTGGGAGCCTATTAGGTTCCCTTAACTTTAAGATACTTTAAGATAACTCTAAGAGGCTTACACTCATGATTACTTTAATATGCATCATTATCACCTTTACAACCGCAGCACTAACAGCGTGGTATCGCAACGGGAAGAATAGCGAATTGGAACATGCAGTGATAGCCCAGCGTAAGGCAGAGAAGCAGCTCACAGCTTTGGAGAACCAGTATAACGTGGTACAGAGACACTGCACCTTTGCACATGATGACAATAAAGAGCTGCAGCACGAAGTGGCATCCAAACACTCAACCATATTACACCAACAAGAAGAAGTTAAGGTACTCAGAGAGAACATTAAGAACCTACGTAGTGAGCTTGGCCTACGGCATAAGCTGAAAGCCATTAAGTTCACTGCTCACGTACCTTATGTTGGATGGACTAAGACAGAGTTCAAACTCGGAGAATGCCCATGTGGTCTCACAGTTGACCGCTTGAAGTGGGTAGAACTGGATGACCGTTACGTTCTCACTCAGTATCACTCTGATGGTTCCCGCAAGGAGTTTGAGTATCTTAAAGATGATATCAAAGGTCGCATTGAGAAGTACCTGAACGACTAATCACCAGCTAATAGAACTCACTATAGGGAGACACTTTAAGTTTCCTCTATTAGCAATTTCACTCACCCAAATCTGGGGCCAGCAACTAAAGGATATTAATCAGCATGAATCACACTAACTTTGAACGTGTAGTTTCCACTAAGTCCCCTAAGACTCTTGAAGAACAAGCCAAAGGCCGCAAGTTCAATAAGACCAAACGTGGCAACTCCGACAAACGCAACTGGCAGGAAGAGGAATAAATCATGGATATCCTTAAAGGTAACTCACAGCCTGAGCTGCATGACGCTTGGCGCTTAGGTCACGAGTCAACGTGCCTCAAGCGTATAGCTGACCTTGACGTTTACACGGTGTTTGATATATACAACATGAGATTCATAACGTCTATTTACGAGCATGGCGGTCGCTTCTTGGTTCAAAGAGAATTCTTAACGTCTGACGCCACGACAATTTGCATCTGGTTACGTAAGGTTCTTAACGATTATCAAAGCTGGAAGTAGAAAGAGTTAAACTTAAGGTTCCTACGGGGAGCCTTTGTGATTAACTTTGATTAATAACTAACCAATAACACAAGGAACCACACCATGTTAAACTTTCAAGTTAAACCTTATAAAGCTGTTGACTTCAAGGGGTCTGCTATTGAATCTGCTCTGGCTAAAGCTGGGTCTCTCATTGCTGACGTTAAATATGATGGAGTCCGTGGGATTCTGACAGTTGACAGTAGAGATGAGGGCTACCGCTCTGAGTTCAACTCTCGTGTATCCAAAGAGATTCCCGCACTGGCTTATCTTGCAGGTGAGAACTCGGAACGATGGGAACGCTTCATGAATGACGACCGGAACATTTATCCTTGTGGTATTGCTATCGATGGTGAGCTGATGGTAAAAGGTGTTGACTTCAATACATCAAGTGGCCTACTGAGAACTCAATGGCTCAAGCCAACTAACCTTAAGTTCTGTGAGTATGTATTCAAAGAGATGCCTCACAAGTCGAATGGTAAGCACTCCAAGTTACCTTTCTGTCTTGGTTTAAAACATCTGCAAATGGTTGTCTATGCTGTCCTGCCTCTTGAAGAAGTTAAACAGGGAAACGATATTGATATCCCTAACTGCCTCATGCGGGAACACGCACGAAATATCACACCGTTACTACGTGAGTACTTCCCAGAGATTGAATGGATAGATGCAGAGTCTTACGATGTGTTTAGCATGGTGAGCCTTAACGAACTCTATGAGGACAAGCGGTCTGAGGGACACGAAGGGTTAGTAGTTAAAGACCCTCTGGATATCTACAAGCGTGGTAAGAAAACTGGTTGGTGGAAGATGAAGCCTGATGATTCAATGGATGGGACTGTGGTAGGTCTAAACTGGGGTACTGAGGGTTTAGCCAATGAGGGCAAAGTGATAGGCTTTGAGGTTCTCTTAGAGTCTGGTCGCGTTGTCTCTGCGAACAACATTAGCCAAGCGTTAATGAATGAGTTCACTGGCGCTGTAATAGATGCCTCTAACGAAGTCTATGGTGCTGGTCAGTTTCCAAATGCTCAATATGTTGGCAACGATATTCAAGGAGATGCAATAAACCCCTATGAGGGCTGGGCCATCCAAGTGAACTACATGGAGGAAACCCCAGACGGTTCTTTACGGCACCCTTCATTCGGATGCTGGCGCGGTACTGAAAGTAACCCTACGGAGAAAATGTGATATGAAAGTAGATATTTATAAGTTTCCTAACGGAACCTACAAAGTACTCACGGCTGATGGCGTAGTTATGTACTATAATAGAGCGGTTGGGTGCTGGGAAAGAAGTGTTTATCATAAAGCCGCCTTAATAAATGGTTATATGGCTAAAATGGTGGCTACACTAAACAACTTCAAAATGCTGGACAAACCAATACCGGAATGGTAAACACACGGTCAACCTACGGGTTGGCCTTTTTGCATTTTAATGGAACTCACTATTGGGAGACTCAATGATGCTTCTCGTAACAACCATAGCAATCTTATTCATACTCTATGTCTATCTCATTGATGATAGCACATGGCCTAACTGTTAATAACTAAAGGAGAAACCTTATGTTTAAACTTCATTTCAATAAAGACAACGGTATCTATTCGATTCGCCGAGCTGACCGCATGACTGTTGCAGCCACTGAGAAACACGCTAAGGTTCCTCGTATTGGCTCAACGATTCCTTTTAGTTCAGGTGCGTGGTTCTTGTTGACACCTAAAGTATTCGCCTCTGCAAAGCGCAAAGAGCGCCCAAGCGTTGAACTTACTGTCACCAACTGGCCTAACGTTAGGCTGTTCTTTAAGTGTCTCAAGGAGTTATTATAATGTCTAAATTTAAAACTGGTGATAGGGTTCGCCGAGCCGATGAGCACCAAAGTGGCTGGTGGTATAAATTATGTATCACCAATGGTTATAATCCGACAGCAACCTTTGAGGTATCACGCAGTTTAGGAGGAGGAACATCTATTGATCTTAAAGAGTTCAATCAGACCATATCGGTTGACTCAGATAGATTTGAGCTTGTAACCTTACCAGAAACGTTTAATATAGGAGACACCGTAGAATTTATAGGAGATCAGGCGCAACGGAGAAATTTCTTTAGGGAATCATGCATTCGCCACCAGCGGGCGGTAACAGATAAATTTACGGTGTCAGAGGTACTTAATAGTTTCGGAACTATAATGCTCAAGGGGTTGGGACAGCACTCGTTCCCAGCGTCCCGATTTAAGTTAGCTGATAAAGTACATCTACCAGAAAACTTACGGTTGCAGCATGCACCTTGGTGTCACTGGATTCTATCCAAACAGAAAGAAAAATGTTCCTGTAAGCCAGTTCAGCCGCTATCAGATGATGGTATAAAACAACCTAATCATTACATGCTTTTTGATGACGTTGAGGCCATTGAGATTATCGCGCGGTCTATGACTCTTGAACAGTTCAAAGGGTACATCTTAGGGTCAGTCCTTAAGTATCGCCTACGGGCCGGTAAGAAGTCAGAAATGGCTACCATGGAGAAAGACTTAGCGAAGGCTGCTCAGTTTGCTGAACTCTTTGAGAAACACAAAGGTCTGTGCCATGCGTGAGCAAGTACAATGGTGCCTCAATAAGCTACGTGAGGCACTTAATGATTACAATATGCCAGCCGCTAAGGATTACTTAGAGATGGCTGGAGTGTGGCTACGAAAGGAGAAATGACCAATGTCGGACGGTATCAATGTAGGTAAAAAAGTGCTTAACAATAAGAAGTTCTTTGTGACCATTGAAGGTAGTTCACTGAGCATGGAGGTTCCTGTGTACGCTGTGAACCTTGAAGAAGCTCAAGCACTGGCAGAGTGGGCTTATGTCCCTGCTGGTTTCGAAGTAACACGAATCAGACCAGAGGTGAAATAGTATGCGTATAGCACAAGGTGGCTACCGAAAGAAACCTGATGGTTATCTTCACTTGAACAACTACAGTCACACAAAGGCCAGCGGTATTGCAGGTGTCTTGTTTGAGCGTATCTTTACAGAGCGTCAGCAGGAAATCGTAGAGAAAACTCTTATCGAACTGGCTAACCCTAAGGTTCTTAGTGGTGAAGCTAATAGTGACGAGCAAGTAATCTTTAAGCATGACTGCTACAGATTCCGCAAGGCATTCTTGAGGGCCAACTTTAAGCAGGTCGTTTATGGTACTGTACGACTCTTGAAGAAATCAGCGGCTCAGATGATGAGTATGGCTGTAGTTGCAGACGAGATGAATACGCCTGTAGTGCGTGTTCGTTTCCCTGATTGATAACTGATTGAACCTAATAGGACTCACTATAGGAATAGTAACAATCTTTAACTAAGGAGAAACATTATGGCTTTTGTAAAACGTGTAGTATTGACTTCCACTGCTGGTATCGCTGAACCTTATTGCTACTTGGCGAAGCCGGACTACGGTAAGGATGACTTCAAGAATGAACGTGGTGTCTACAAAGTGTCGCTGACGTGTGACAATGATAACCCTCGCACCCAGAAGATGATTGATGAGATTATCGCTTGCCATGAGGCAGACTATGAGGCTCGTTTAGCAGACTATGAAGCTAACCCGCCTAAACCAGTCAAGGGTAAGAAACCACCGAAAGCTCCGTATGTAGGCGATATGCCTTTCATGGACAACGAAGATGGAACCACTACGTTCACCTTTAAGTGCTACGGTTCGTACCTCGATAAGAAAACAGGCGAGGCTAAAGCAATCGTACCAGTCATTGTTGACAGTAAGGGTAAGGTTATTCGTGGTGACCGTCCAGCTATCTCTGGTGGCTCTAAGCTGAAAATCAAGTATACCTTGTACCCATATCCTTGGTCTGCTGTTGCAGGTGCCAGCGTTAAGTTACAATTGGATTCCATTATGTTAATTGACTTAGTGGAATTTGGTGGCTCTAACGAAGAGTGGGGAGATGAGGTTGAGGAAGGTGGCTACGTTGCTGACAACTCTAAGCCTCAGCGTCAACAGGAAGAATCTTGGGATGATGATGAGTCAGAGAATGAAGCCGAGTCAGTTGATGATGGCGGCGACTTCTAAACAATAACTCAGGGAGAAACCTTGAGTAAACCTTGGGGACTCCCTGCAATAACGTAGGGAGGCAGTATGGCAGGTTATGGAGCTAAGGGTATTAAAAAGGTAGGACTGTATCGATCTGGACTTGAAGAAAAGAACATGAAGTATCTTGAAGGTAAGAACGTAATTGGTTTATATGAAAAATGGTCTATACCCTATGTAGTACCAGAAAGTCCACATAGATACACACCTGATATATTACTACCAAATGGTATATTTGTGGAACTAAAAGGACTCTGGGAGGCTGATGATAGAAAAAAACACATGCTACTTCGCGAGCAATACCCAGACATTGAGATTAGATTTGTGTTCTCAAGCAGTCGAACAAAGATTTATAAAGGTTCCCCTACAAGTTACGGAGAATTCTGTGAGAAGCGGGGGATAGTGTTTGCTGATAAACTTATTCCAGTTGAGTGGCTCAAGGAACCTCTTAGGGTTGTACCTTTTGACAAACTAAAGGAAAAGAAATCACAAGGAGGTAATTAAGATTATGGCTAAGGTTCAATTTAAGACCCGCGCAGAGACTAAGGCTATCTTTGTACACTGCAGTGCCACTAAGCCCTCTATGGACATTGGTGTACGTGAGATTCGTCAGTGGCATAAAGAACAAGGCTGGTTAGACGTAGGTTATCACTTTATCATTCGACGTAATGGTACAGTAGAAGAAGGTCGACCGGTAGACGCTGTAGGTTCACACGTTAAGGACTGGAACAATGTTTCTGTAGGTGTCTGTCTGGTTGGTGGTATTGATAGCTCAGGTAAGTTTGAGGCTAACTTCACCAAGGAACAAATGGATTCCCTTGAGATTAAACTTGAAGAACTCCAAGACATGTATCAAAATGCAGCCATTAAGGCTCATCATGACGTTGCACCTAAAGCCTGTCCATCATTCAACTTGTCCCACTGGTTAAAGACTGGTGAGCTTGTTACAAGTGATAGAGGTTAGTAGAAGGCTAATTAAACTCACTATAGGGAGACCACTTAAGGTTTCTCTATAGTTCTCACTTTTGTACAAGGAGTAACCAAATGGACAATGAAGAGCAACAAGAGAGTATATTCCTCTATCATCTACCGTGTGAAAACTGTGGGTCGTCAGATGCTAACGGTATGTATTCTGATGGTCACCAATATTGCTTTGTGTGTGAACACTACGTTCACTCAACGGAGGACTCAAAGGAAACTGTAAGAACTCGCAAGAGTTATGGAGGTAACAAGATGTCTAATGAAGTGTGGACTATGGGAGACCATCAAGGGCGCTTTGCTGATATAAAGTCTCGTGGTATCCAAGAAAGTATTTGCCGTAAGTATGGCTACTGGATTGGCAAGAAGGGGAATGACTTCTATCAGATTGCAAACTATTTTGATAACGAGGGTAACCTTGCAGGTCAGAAAGTTCGTGGTGCTGACAAGGAGTTCAAAGCTGTGGGTAAGGTCAAGAGTGACATGTTGTTTGGTAAGCAACTGTGGAACGGTGGCAAGAAGATTGTGGTTACTGAGGGTGAAATAGATTGCCTAACAGTAGCACAGCTTCAAGAAGGGAAATATCCCGTAGTGTCTCTACCATTAGGAGCGCAAGCCGCGAAGAAAGCATGTGCTGCCAACTATGAGTACTTTGACCAGTTCGACGAGATAATCTTAATGTTCGACATGGATGAGGCAGGACGAAAGGCAATCGAAGAGTGCGCCCCAGTGTTGCCAAGTGGAAAGGTTAAGGTAGCTGTACTACCGTTCAAGGATGCGAACGAGTGTCACATGCAGGGAAGCTCAAAGGCCGTGACAGACCAGATATGGAATGCTTCACCTTGGGTTCCTGATGGTGTTGTATCTGCTATTTCGCTTAAGGATAGAGTGAGAGAAGCTATGTTCCGTGAGGAAGTAGACGGTCTATCATTTGCAGCCACGGACAAGCTCAATGAGTTCACTATGGGTTGTCGCAGTGGTGAGCTTATCATGGTAACGTCTGGCTCAGGGATGGGTAAGTCAACCTTTGTACGTCAACAGATTTTACACTGGGGAAAGGATAACCATAAAGTTGGCATAGCGATGCTTGAAGAGTCAGTCGAAGAAACAGTACAGGACTTAATGGGTCTTAATAATAACGTTCGGTTGCGGCAATCCAAAGAGCTTAAGACTGTAATCTTAGAGGATGGACGCTATGAGCAATGGTACGATGAACTGTTTGGTTCCGATACGTTCCACCTCTATGACTCGTTCGCTGAGGCTGAGGTTGAAAGACTCCTCGCTAAGTTGGCCTACATGGTCGATGGACTTGAATGTGAAGTAGTCGTGTTAGACCACATATCAATCGTTGTGTCTGCCTCTGAGGAATCTGATGAGCGCAAGATGATTGACCGCCTAATGACAAAGCTCAAGGGTTTCGCTAAGTCTAAGGGAATCGTAATGGTTGTTATCTGCCACTTAAAGAATCCAGAAAAGGGGAAAGCACATGAGGAAGGTCGTCCTGTTAGCATTAGCGATTTACGTGGGAGCGGTGGTTTACGCCAACTCTCTGATACAATCATTGCTCTTGAGCGAAATCAACAATCAGAGGATTACGCAAACCTTGTACAGCTTAGGGTTCTTAAGTGTCGCTTTACTGGGGATACTGGCATTGCTGGTCATATGTTATACAGCAAAGAGACAGGTTGGCTTGAACCGACTGCGACACCTCAGGATGAAGGAACTGGAGATACAGCTAAAGATTGGGATGAATCAGAGAGAGATTTCTGATAGATATTGTCAAGACACTTGGGAAGAACTCCATGAGAAAGAGCTGGATAACATCCGTAAACGTATGTACGCAGATTTTAATCATAAATAAGGAGTAACATCATGTTTAAATTAGTAAAACTACTTGGCCTGTTCGTAGGCAAAATGTATAACCGTCAAGCTCGTCTATTGGCAATCGAAGCGAAAGCCGCTAAGGTACTGAGTGATGCAACAAGCGCTAAGGCCGCTAAGTTGGTATCTCGTGCCAAAGAACTGGAAGAAACCAAAGAGTCTAAACTGGAAGAGTCCGCACGTGTTGCATTACAGGCTCAGACAATCACTAAGTTCTTCAAATAAGGAGAACAACATGACTAAGTTTGTAGGTAAGACAATCAACCTGAGTGACACCATTGACCAGTATTCTCGTAAGGCTCACATCAACGTTCGTAACGGTAAGGTAACTCTGGTGTACCGCTGGAAAGACCATCAGTCTACTAAGGCTCATACCCAACGTATGACTCTTGATGATGTTCAGGCAGCTCGTTTAGTTGCTTCCATTGCTGTAGCTGTAGCGTGTGCTGTAGGTGAAGACAAAGCTCGTGAGTTGGTACTCAAAAGAGAAGTGGAAGATACCGCAGAGGATTTAGCGATTCGCTCAGACGCTCCGTAAGATATACTCAAGGTCATTACTATATGTAGTGGCCTTTATGAATATCTAACACAATATACAGGAGATATATTAATGCGTACTATCAAGCAGACTCAATCAGAAATCGCTAAGTTGGAAGCTGAAATTGCAGACGTTAAAGAAGTCGATTCATCTCAGAAAGAAGCCGTACACATCCTCAAGAACTTAGGATGGAAGCGTGAAAAAGGTGCATGGATTAAACCTATAGCTAAACCTCTTGGAGCTTATGGTGGTTATAAGGTTCGTGATTATAGTGATATTGTTCGTGACGCTTTCTCTGAGTTTCGTGCAGGTGATAAAGTGAAACGCAGAGGGTACCTTGGTCATTGGCTTGTACGTCAAGTTGTACCACAGAACAGTGTCCTACTTTCGAGAAGCAAGACACATCGTCATTTAGGTGAATTAACAGATTCTAATACTGTTTTGGTTCACCGTAACGAACTCACCCGAATCAAGTAAACAATAGGAGGGACACAATGTTACTTACAGACATTGAAACTAATGGGCTACTCCCTACGGTGAACAAGTTTCACTGTGCGGTGACCTATGATTACACAACGGACGAGTATATTAAGTATCGACCTCAAGACTTTGGGGCGTACATTGATGCACTTGAGGCTGAGGTGGCTCGTGGTGGTCTCATTGTGTTCCATAATGGCCACAAGTATGACGTCCCAGTGATTGAGCTGTTAGCCAAGAGCATCTTAGGGCGAGACGTAAGTTTCCCTAAAGAGAACGTTCTGGATACCTTGGTCCTCTCACGGTTAATCTTTGCGAATATCAAAGATACTGACGCAGGGTTACTGCGCTCCGGTAAATTGCCTGGGAAACGATTTGGGTCTCACGATCTTGAGGCATGGGGTTACCGTTTAGGTGAAATGAAAGGTGAATACAAGGACGACTTCAAGGCTATGTTAGCATCTGAGGGAGTCCAGTATGAGGATGGCATGGAGTGGTTACACTTCAATGAGGAGATGATGGAGTATAACGTTCAAGACGTTGTAGTTACCAAAGCTCTCTTTGAGAAACTCGTGTGTCAGTCTTATTACTTCCCTAATGAATCACCTGTGGGACGTACAGAGGCAGAGCGCTTCTGGGAGGGTAGCTTACAGTGCGCCAAGATAGAACACGATGCAGCTTGGCTACTCGCTAAGATGGAACGGAATGGTTACCCTGTAGACCGTGAGGGCTTAGAGAAACTCTACGCTGAACTTGCAGGTCGAAGAGGTGAACTGTTAGTTGACTTAACGAACACTTTTGGTAGCTGGTATGCACCAAAGGGAGGCACTGAGCAGTTCTTACACCCACGCACTGGGAAACCCTTAAGTAAGTATCCTCGCGTTAAGACACCTAAGACTGGGGATATCTTTGTGGCCCCTAAGAACAAGAAGCAACGTGAAGGTTTAGAGCCTTGTGCATTAGCTAAAACTGAGTTCATGAAGGGCGCGCCTTATACACCCGTACAACACGTAACTTTTAACCCATCAAGTCGTGACCACATTCAAAGGGTCTTACAGTTAGCTGGTTGGATTCCTACGGAGTTCACTGACGCCGGCGCACCTAAGGTAGACGATGAGGTACTGGAAGGAGTGCGTGTAGACGACCCTGTGGCACAACGAAGCATTGAGTTGATACAAGAGTACCTGATGTTGCAGAAGCGCATAGGTCAGGTTGCAGAAGGTGTCAATGGCTGGCTACGAATGATTCAGGAAGATGGTCGTATTCACGGCTCTGTGAATCCTAACGGTGCTGTTACTGGTCGAGCTACTCATAGTTTCCCTAACGTTGCTCAGGTTCCATCAGGTAAGAAACCTTATGGTGTGCCTTGTCGCTCTGCGTTTGGGGCTGAACATAACAAGACAGACGGTAAGTCAGACCCTTGGATTCAAGTTGGTGTAGATGCCAGCGGCTTAGAGCTTCGTTGCTTAGGCCACTTCATGTACCGCTATGATGATGGGGAGTACGTTGATACCATCCTTACTGGTGATATTCATACCAAGAACCAATTGGCGGCTGGGTTACCTACACGTGATAACGCTAAGACGTTTATCTACGGGTTCCTCTATGGTGCCGGCCCAGCTAAGATTGGTCAGATTGTCAACGGTACTGCTGATGACGGTAAGCGACTCATTAAGAACTTCCTTGAGCAAACCCCCGCTATTGCAGCGTTGCGGGAAGCCATCCAGAGTTCCCTTGTGGAGTCCTCTACGTGGAGTGGCGGTGAGCAAAAGGTTGTCTGGAAGAGACGTTGGATACGTGGCCTTGATGGTCGTAAGGTTCACGTCAGGAGTCCTCACGCTGCGTTGAATACTGTACTGCAATCTGCTGGTGCTATTATTTGTAAACTGTGGATTATTGAGACTGAGCGTTTGTTACTTGATGCTGGCTTAAAGCACGGTTGGGAAGGTGACTTTGCGTACATGGCTTGGGTACACGATGAGATACAAGTTGCTTGTCGTACCAGACGCATAGCTGAGATTGTCAAAGTGAAAGCACAAGAAGCTATGCGTCTGGTTGGAGAAATCTTTGAGTTCCGCTGCCAGTTAGATACTGAGGGGAACATTGGGGCCAACTGGAACGATTGTCACTAATTAAACTAAACAAGGAGATACATTATGTCTATTACTAAACGCTACAAGGTTACTTTTGAGTTTACCCACGTGATTGACTCTGAGGGGCTAATCCAGTTGGATAAGCGGGTACTGGAAGCTGCACAGGTTGTAACCGGTAAGTTGGCCGTAACGGATTCCACGTTTAACTCTTACGGTTTCGCTAAGGGTCTTGTACTTGCTGCCTTGAATGGCGGTCAAGAAGCGGCTGCTGCGTTCCTTGTAAAGTCTGGTATACGTGAGTTATTGCGTGACGAACTGACCTCTGAGGATGGCCTTAAGTTCGCCCCTGCTTTTGTGAGGGAGATTCACTAATGAGTGAGTACCTACGAGTTCTGGCAGCACTTAAAAGTTGCCCTAAGACCTTTCAGTCTAACTATGTGCGTAACAATTCGGCGCTGGTTGCTGAGGCTGCAAGTCGTGGTCATATTTCGTGCCTATCAGTTGATGGGCGTAATGCCGGCGCTTGGGAAGTAACAGGTGCTGGAGTTCGATTCCTAACTAAGATGGGAGGTTGTGTATGAATGAGATAATTGTTGATGAACTTAAGGACTTACTAACTGAGGAACCTTGGAGTGATGAACTGCCAGAGTCCTATGAGTTATGGCAGGATGGGGACTGGACAGACGAGGGTAAGACTGAGGGTAAGGTCGATGTAGTTAAGCATTTACCGTCTGGTCGTTTCTACGAGGTATTCTTTACACGTTATGGTGACCACTGGCAAGGCTACGAGACTTCCTTTGCTGGACTACGTGAAGTTGAACCGTACGAAGCCAAGGTAATCTTATGGAAGGGGGTGGCCCAATGAGCTTAATCACTCTGAAACAATTCAAGGAGATTCATAAAGGCTCTATGAGTAACGGTGTGCTTGTGATGGATGGTGACTGGTTATGTTATCAAGCTATGGCAGCAAGTGAAGTAGAGACCGATTGGGGTGACGACATTTGGACACTGGAATGTGACCATGCGAAAGCTCGTAGTATTCTTGAAGATTCCATTAAGTCTTATGCCAGCCGTAAGAAAGCATGGCGTGATGCTCCAATAGTCTTAGCGTTCACCGATAGTGTAAACTGGCGCAAAGAGCTGGTAGACCCTACGTATAAAGAGAACCGTAAGGCCACACGTAAGCCTGTAGGTTATCGTGACTTTATCAATAAGGTACATCAACGCGAAGATTGGACGAGTGTCCTCGACCGAACACTGGAAGGTGACGACGTCATGGGTATTATTGGTTCCAACTCTAAGGCATTCGGATTCAAAAAGGCTGTGCTGGTTTCCTGTGATAAGGACTTTAAGACTGTCCCTGATTGCGATTTCTTATGGTGCACTACAGGAAACATTCTGGTTCAGGACTTGACTACTGCTGACTACTGGCACATCTTCCAGACTATCAAGGGTGACATCACGGACGGTTATTCTGGGATTGCTGGTTGGGGTGATACAGCCGCTGACTTCATTGAGAATCCTTATGTGGTCGAACAGGTAACTAAGGAACTAAAGTCTGGTAAGAACAAGGGCCAGATGGTAACTCAGTGGGTCAAGCGTGAGAAGCTGGACACAGAGACCTTATGGGACTGTATTGTTTCCATTGGTGCTAAGGCTGGTATGACTGAGACTGATATCGTCAAGCAAGGTCAGATGGCCCGTATCTTACGATATAATGAGTACAATATGGACACAGGAGAAATTACATTATGGAATCCCCAAATGATGTCATGTTGACCGTGATGTTTATCTTTAGCATTCTTCTGACAGGGAGCCTCGTTGTGGACTTCTTGTGGTTGGGTCGATTTGGCAGTAAGTAGTTAACTATAGGCACTCTCTGTGGTCAGTTTCTAATACGACTCACTATAGGAAGGGGGTGCCTAAATGATACCTACTTTAAGATTACTGTAAGGTACTTAAAGCTTACTCTAAGAGAAGGATAATTATATGCTAAACCCTATTAAGAAATTCCTTGAGAATCCTGATGACATTCCTAATGTGCCTCGTACAGTCATGGAGTATCTACAGATTAAATTCAATGCTGGTTTCTTCATGCAGCAAGGTCACGCTATGGTTCTAAAGAACTCTGGGTACTCCGAGGCTTACATAGCTGGATATCTCGCAGGTCTTAACTATGCCTCTCAGACACTTGACAACATGGAGTATCAACGCAAGGAGATTGCTGAGTTGAATAACGACAACTAAGGAGGTTACTTTGTGCTGGTCACCAAAGATTAAAACACCATCGGTGGACACTAACCAGATTCGCGCAGTAGACCCAGCTCCTCTTACAGAGGAACCTAAAGGTGTACTGTTTGGTGGAGACGATGAGAAAACCACTAACGAGAATGGAGAGTCTACCAGTGGGCGTAAATCCCTAAAGGTTACTAAAGATAACTCTGTGGCTAAGTCTAAAAGTACGTCAACGTTGAGTACCACTACGGCTATGAGTCCAAAGAGTTCTATTCGTAAATCATTCACTAACAAACGATAACTAAAGGAGTACATCATGGGATTCGGTAAAATATTTAAGAAGGTCTTTAAGGCTGCTACTCAACCACTTAAGGCCGCTGCTGGTATTGATAAAGCTCAACCGGTAGCCGACGTACCAGTGCAAGCTATTGCACCTGCTGCCGCTGCTGTAGAAGCTCCACCTAAAGACACAGCCAACACAGGTGACGAGTCTCAAACTGAGGCAGGCAAAAAGAAAACTGCACGTTCCGGTAAGAAATCACTGAGTGTTTCTCGTAGCTCTGGCAATGGAGTAAACATCTAAGTAAGGAGGCTCTATGGCAAGCTCACAGAAGCGCGAGGGCTTTGCGGAGGATGGAGCTAAGAGCGTATACGATAAGTTAAAGAATGACCGCAACAGTTATGAAACACGAGCGGAAAACTGCGCACAGTATACAATCCCGTCTTTATTCCCTAAAGCATCAGATAATGAATCTACGGATTATGTAACACCGTGGCAAGCTGTAGGTGCTCGCGGTTTAAACAACTTGGCTTCAAAGCTAATGTTGGCATTATTCCCAATGCAAACTTGGATGAAGTTAACGATAAGTGAGTTTGAAGCTAAACAACTTATTGCTAACCCTGCCGAACTCGCAAAGGTAGATGAGGGTCTCTCAATGGTTGAGCGAATCCTTATGAATTACATTGAGTCAAACTCGTATCGAGTGACACTCTTTGAGACCTTGAAGCAACTTATTGTTTCTGGTAACGCACTGCTATATATCCCAGCACCAGAGGGAACTTATAACCCGATGCGTCTGTATCGATTATCTTCTTATGTTGTCCAAAGAGACGCATACGGTAATGTCTTACAGATTGTAACGCTCGATAAGATAGCATATGGTGCACTTCCAGAGGACGTTAGAAGCTCAATGGACTCAGGGCAAGACCGTAAGATGGATGAGGTAGTAGACATCTATACTCACATCTATCTTGATGAGGAATCAGGTGATTACCTTAAGTACGAAGAGATTGAAGGTGAAGAGGTTGACGGGTCAGACGCTACGTACCCTATAGATGGATGTCCGTATATCCCTGTTCGCATGGTTCGTATTGATGGTGAATCTTATGGTCGATCTTACTGTGAGGAATACTTGGGTGACTTACGTTCCCTTGAGAACCTACAGGAAGCTATCGTTAAGATGTCTATGATTAGTGCCAAGGTTATTGGCCTTGTAAATCCTGCTGGTATCACTCAGGTTCGTCGATTAACCAAAGCACAAACTGGTGACTTTGTATCAGGGCGGCCAGAAGATATCTCATTCCTGCAGTTGGAAAAGGCCGCTGACTTCTCTGTAGCGCGTGTAGTAAGCGAGTCAATCGAGGCAAGGCTGTCTTATGCCTTTATGCTTAACTCTGCTGTACAGCGTACTGGGGAACGTGTGACCGCTGAGGAGATAAGATACGTAGCGTCGGAACTGGAAGATACTTTAGGTGGAGTCTATTCGATTCTCTCCCAGGAACTACAGTTACCCATGGTTCGTGTCTTATTGAAACAGCTTCAAGCTACCCAACAGATTCCAGAGTTACCTAAAGAGGCCGTTGAGCCAACTATAAGTACCGGTATGGAAGCTCTTGGTCGTGGTCAAGACCTCGATAAGTTAGAGCGTTGTATTGCTGCATGGTCTGCTCTGGCTCCTATTAGCCAAGACCCTGATTTGAATATGGCTACCATTAAGTTACGTATTGCCAACGCTATTGGTATTGATACTTCTGGTATCTTACTGACTGACCAAGAGAAGCAAGCAATCATGGCTCAACAGGCCCAAGGTACTGCGATGCAGGCGGGTGCTCAAGCGGCTGGTGCTGGTGCTGGTGCTCTGGCTACTTCAAGCCCAGAGGCTATGCAGGGTGCTGCTGAACAAGTAGGGATGCAGCCAAACTAATACGACTCACTATAGGGAGACACTAAGTTTCCCTTTAGTTTAACTTTAAGGAGAACACAAAGAATGAAAACTCAATCTAACGCTGACGTTTATGCTGAGATGGGCGTTAATCCGACGGCTGTAGCTGGTGAATTATCCGAACACGATACATCAATGTTAGAACTTGACGTTGACACTCGTGACGGTGACGACCTTATCACTCTGACAGACAACGACGACCCTTATAGTATGGTCGATAAGTTTGCTAATCCAGAAGATGATGACGGTACACGTAGCTCATTACGCATTAAGTCAGACCCTAACGATACTGATGGTGACCAGAATGATTTGTCTGGTGAAGCTGATGGTGAGCAAGGCGAAGATGACTTCAAGGCTATCGGTGATGCTCCAAGTGAACTGACTACTGCCTCTGAGCAACTGGCAGAGCATGAAGCCGGCTTCCAAGAAATGGTAGATACCGCTGCTGAACGGGGTTTAACCACTGAGGCTATCACCCGTATTCAAACTGAGTACCAAGGTGAAGGTCTGTCACAGGCATCTTATGATGAACTGGCACAAGCAGGTTACTCTAAGTCTTTCGTTGATTCGTACATTCGGGGCCAAGAGGCACTGGTGGAATCTTACGTTAAGTCTGTATTTGATTATGCTGGTGGTGAAGCTCAGTTCAACGCCCTATACACACATTTGGAGACTACCAATAAGGAAGCCGCTGAGTCACTGGTAAGTGCATTAGAGTCTCGCGACCTGTCTACCGTTAAGGCCATTGTGAATCTTGCAGGCGCATCACGAGCTAAGACTTTTGGTAAACCTGCTGCGCGTACAGTTACCAAGCAGGCAAGCCAAGCAGCACCGGTATCTACCAAGGTGAAAGGATACACCAATGCGGCTGATATGATGAAGGACATGGGCGACCCTCGCTACAAGTCTGACGCTAAGTTCCGTAGGGAAGTCGAACAGAAAACTATGTACTCAACGTACTGAGTTCTAATACGACTCACTATAGGGAGAGACTTACGATACTGTTACCTAACGAGTCCCTCTAAGTTCTCCCCTCTAAGTTACACAATGAGTTCAATCTTGTTTTAAGTAGTAACTATAACTTTCAATTAATCACATAAGGAGATTCAACATGGGTAACATGCAAGGCGGTCAACAAATTGGTACTAACCAAGGTAAAGGTCAAAGCGCTGCTGATAAACTGGCGATGTTCCTGAAAGTATTTGGTGGGGAAGTACTGACCGCATTTACTCGTAATGCTGTAACTATGAACAAGCACATTGTGCGTTCTATCAGTTCAGGTAAGTCTGCTCAGTTCCCAGTGTTGGGTCGTACCAAAGCAGCATACCTGCAGGCCGGTGAGAACCTTGATGATAAACGTAAAGACATCAAGCACACCGAAAAGGTAATCAACATTGATGGCCTACTGACCGCTGACGTTATCATCTATGATATCGAAGATGCGATGAACCATTATGATGTCCGTGCGGAATATACCACTCAGTTGGGTGAGTCTCTGGCACTGGCTGCTGATGGTGCTGTATTGGCTGAAATGGCTAAACTGTGCAACCTACCTGCTGCAAGCAACGAGAACATTGCTGGTCTTGGTACTGCTTCTGTACTGTCTATTGGTACTGCTGCAACTCTGACAGACCCTGTAGAATTGGGTAAGAAAATCATCTCTTATCTTACTATTGCTCGTGCTAAGTTGACTAATAACAAAGTACCAAGCTCTGACCGTATTTTCTATACCACACCAGATAACTACTCTGCGATTCTGGCTGCTCTGATGCCAAACAGTGCTAACTTTGCGGCTCTGATTGACCCAGAAAGTGGTAACATCCGTAACGTTATGGGCTTTGAAGTTGTTGAGGTTCCACACTTGACAGACGGTGGTGCTGGTGATGACCGCCCAGAGGAAGGTGTAGACCCAACTAACCAGAAGCACGCATTCCCTGCGACTGCTACAGGTGACGTTAAGGTTGCACTGAGCAACGTTGTTGGTTTGTTCAATCACCGTTCCGCTGTTGGTACCGTTAAGTTGAAAGAGATGGCTCTGGAACGTGCTCGTCGTATCAACTTCCAAGGTGACCAGATTGTTGCTAAGTATGCAATGGGTCATGGTGGTCTGCGTCCAGAAGCATGTGGTGCATTGGTTTTCAGCCCAGCGGTATAATTCCAGAAACACTTGAGTCTATCTCAGTGATGTCTATGAGTTCTGACTCAAGCTCTGAATTGACACCGCAACAAAGAGGAGCCATAACTCGTGCTCGTAATAAAGCATTGAAGGAAGCAACACTTTAAGTAAACAATACGAAAACCCCTTGGGTGACCTTAACGGGTTACTTGAGGGGTTTTTTTTGCATAAAGGGAGAACACTATGAGAAGTTACGAAATGACCCTTGAGACAGGTGATGAGCTTGGGGCAATCAATGAGATACTGGCATCTATCGGAGAGCCTCCAGTTTCCACTCTGGAAGGTGATAGCAATGCTGACGTAGCAAATGCACGTAGAGTGCTCAATAAGATTAACCGTCAGATTCAATCTAAGGGATACACCTTCAATATCGAAGAGGGGGCCACATTGACACCTGATGTATTCAGTAGATTAATTCCGTATATGTCCGACTATCTATCAGTTCTATCTAATGGTGGTGCTACAGCCTATGTGAATCGAGGCGGTTACGTCTATGATAGAACAGCCAACACAGACCAGTTTGAGGGGCCTATCACAGTTAACATTATCAAGCTAAGAGAATACTACGAGATGCCTGAGTGCTTTAAGCATCTTATTGTTACCAAAGCAGCCCGTCAGTTTAACAACAGATTCTTTGGCGCTCCTGAGATTGACGCTGTGTTGGCTGAGGAAGAGACTGAGGCTAAGATAGCCTGTGCTGAATATGAATTAGACTTCGGCAACTACAACATGCTTGACGGTGACGCCTTTGTCGGTGGTCTACTGGCTCGTTAACAGGAGGTATAATATGGCACTTATCAGCCAGCGCATTAAGAACCTTAAGGGAGGCATTAGTCAACAGCCAGACATCTTAAGGTTCCCAGAGCAAGGACAGACCCAGATTAATGCTTGGTCAAGTGAAACTGAGGGACTCCAAAAGAGACCCCCATTGTTATTCACTAAGGGGATTGGAACACAGAATTATCTTGGAGCAAAGCCACTGATTCACCTTATCAATCGTGATGAGACTGAGAGATACTACGTGTGTTTCACAGGTACTGACGTTAAGGTTCACGATTTAAATGGTAATCCTTATACAGTCACAGGAGACCTATCTTACATTCAGACTGCTGACCCACGTAATGATTTACGGATGGTGACAGTGGCGGACTATACGTTCATTGTGAATCGTAATGTAACCGTAGATAGCTCTGGGGTTATAAATTACACGCTAAATGAGAGACGCAGCGCATTACTTAACGTTCGTGGTGGGCAGTATGGAAGGACGTTTACAGTTAACATGAATGGTTCAGAGGTGAGCTTAACTATTGCCAATGGCTCAGACCCTTCACACGTTAACCAGACAGATTCCCAGTGGATTGTTAATAGACTAATAGAGTTGATGAGTGCTAATACCGCATGGGCTGGGTGGTCATTCATTGCTGGTAAAGGGTTTATTCATGTGGTGGCTCCGGTTGACATAACTCTAATTTCAACAACTGATGGGTATGGGAATCAGCTACTTAATGCTGTAATGCATACTGCACAGAGCTTTGCTAAGTTACCCATTGAGGCCCCTAATGGCTACACTGTGCGAATAGTTGGGGATACCTCTAAGACTGCTGACCAGTTTTATGTGCAGTATGATGCTATCAAGAAGGTCTGGAAGGAAGTTGCAGGGTGGGGGATAGAGACTGGGGTAAATGCCTCCACAATGCCTCATGCTTTGATTAGACAGCCAAACGGAACCTTTAAGTTAGACGTGCTACCGTGGGCTATAAGAGCATGTGGGGATGATGATACTAACCCTATGCCATCACTGGTAGACCAGAAGATTAACGACGTGTTTTTCTTTAGGAACCGCTTAGGCTTCCTTGCTGGAGAGAACATAGTGATGTCACGTACAGCCAAATACTTCAACCTGTTCCCTGCGTCTGTTGCTAACCTGTCAGATGATGACCCTATCGACGTAGCAGTAAGTCACAACCGGATATCCATCTTGAAGTATGCTGTGCCATTCTCAGAAGAGTTATTGTTATGGTCAGACCAAGCCCAGTTCGTTTTATCAGCATCCGGTATTATGTCCTCTAAGTCAGTTGAGTTAAACTTAACGACTGAGTTTGACGTGTCAGACGCTGCGAGACCTTATGGTATCGGTAGAGATATTTACTTTGCGTCACCACGAGCAAGCTATACGAGCCTTAACAGATACTATGCGATTCAAGATACATCGGCTGTTAAATCGGCTGAGGATATGAGCGCCCACGTACCAAGCTACGTACCTAATGGAGTCTTTAGTATCCGTGGGTCTGGTACTGAGAACTTTGTGTCTATCTTAAGCTCCAACGCTAAGAGTAAGATTTTCATATACAAGTTCCTCTACATGGAAGAACAAATAGTTCAACAGTCATGGAGTCACTGGGAGTTCGGGAGTAACGTAGAGATTCTGGCCTGTGATTCTATAGGTTCCTCAATGTTCATCATTATGCGCCACCAGACCCATACATGGATGTCACGAGTAGACTTTACGAAGAACTCTATTGATTATCCTAATGAGCCTTACCGTATCTACATGGACAACAAGAAACCTTATGTTGTTCCTGCTGGGGCTTATGATGATGATACATACACCACAAAGCTACTGCCTAATGTTATCTATGGGCTTAATGTGTACTTAGGGAGAATCTATGTGGTTGCTGAGGATGGACAGGTGCATGAGTTTGACCCGCCAGAAGGAGGTTGGCCTAACGGCATCCCAGAGTTATCTCTAACAGGGAACTGGGAGGGACAGAGAGTATTCATTGGTTTAGCTATAAACTTCCTGTATGAGTTCAGTAAGTTCCTCATCAAGAAGCAAGCAGATGATGGCTCAATGGCTACGGAGGATATTGGTAGGTTACAACTGAGGCGCTCATGGGTTAACTATGAGGACTCTGGGGCATTCACAGTGGAAGTGGAGAACTCTTCAAGGTTGTTCAGCTATGATATGGCAGGTGCTCGCTTAGGTTCCTCTGCGTTGCGCGTAGGAGCTTTAAATGTGGGTACAGGTCAATTCAGGTTTCCAACGTCAGGTAATGCTTTACTGAATACTGTTAGAATCTTAACCAACTATACAACACCACTTAATGTGATTGGCTGTGGCTGGGAAGGTAACTATATCAGGCGTTCATCTGGTATCTAATTGTAAACTAACAGCCTCCTTATACGACTCACTATAGGGAGGCTAAACTCTATACAAAGGAGAGCTTTATGTATCTTCGTATTGGACGTAAGATTGATTTTGACTTGTTCAAACCTTCATATCATGACTTAAAGGAAGCAGAAGAACTTGGTGTTACTCCAAGCTATCCACCAGCACATAAATGTGTTGTCATAGATAGAGAAGGTTATCCGTTAGCTGTTGGTGGGATGGATGGTGACCAAGTATGGTTTATCACTTCTTCTGAGGTGTGGCGTTTAAACCATTCTGAGAAGCTTGAGTTTAGACAACTGATTATGAAGTATCGCGACATCATGGTACAGCGCTATGGTGAGATATGGAACTACGTGTGGATTGGCAATAAGAATCACGTAAGGTTCCTAAAGTCTATCGGTGCTGTGTTTCATAATGAGTACACAGGGGACTCTAACCAGTTCCAACTATTTACGATAGGAGGTTAATTATGTGTTGGGCGGCTGCAATACCTATTGCTATGTCAGTAGGTCAACAGGCTCTTGGAGGTATGCAGGGTGAGCAAGCCAAAGCAGCCCAGATAGACCAGAGTCGAAAGCAACAGTTCCAGATGATTAAAGAGATGAACTATAAGGATGCAAACCTAAAGTTAGAAGCTCGCGACCTTATAGACTCTACGGTTCAAGACTTAACGCAGACCAATATGACCCGTGTTAGAAACATGGGGACTATCAGAGCCGCTATTGGCGAAGGTAATCTTGAGGGTAATTCCCTTGACCGTGTTGCTCGTGTCACTGAGGGTGATTCATTAAGGGAACAGCAAGGACTCACTGATAACTATCAGCGTGACTACAGTGTAATCTTAGGGAATCGCATTGCAAATCAGGATAACACCGTGTCTCAGATTAAAGAGATGCAGAAAGCGGAACCTAAGTTGAAAAGCTCTCTGGAACAAATCATTGACCCGTTAGGCATTGGTCTTAACAAGCTGGTAGACTTAACGACCCTTGGGTCACCACTGAGTAACAAGGCAGGTAAGAAGGTTGCTGCTAAGATTTCTAAGTAGTAATCCATAATAAGGAGGTAATAAATGTCTAAATTATCAAGTGCCTTGGGTAACTTTAATGCTAATGGTGCACCGCGTCTGCGTGGTACTGGTAGGGTAAATATCACTCAGGCCACAACCTATGCAGACCCATCATATGCTGCTAAGTCACAACTAATAGGTACTGTGGGTAAGCTTGCAGAGACCGGTGCGGATGCTTTTGGTAAATATAAAGATAACCAGAAGTCCAAAGCTGATGAGCGCTCCAATGAGATTATCCGTAAGCTATCACCAGAAGAACGCCGTAAGGCCATTGAGGCAGGAAACTTACTGTACCAAGATGACCCTTACGCTATGGAAGCGTTGAAGATTAAGACTGGGCGTAATGCTGCCTTTCTGATTGACGACGAGGTTGCGCAGAAGGTTAAGAATGGTGAGTTCAGGACTCGTCCGGAGCTTGAGCAATACCGCCAGACCCGCATGACGCAAGGTGCTAAAGAGTATGCGGATACTTTCGGAATCCAAGAGTCAGATGAGTTTTACCAGAAGGGATTCAACTCTGATATAACCGAGCGTAACATCTCACTGTATGGTGCTCATGATAACTTCCTTAGTGACCAAGCTAAGAAAGGCGCAATTATCAATAGTCGTGTTGAGCTTAACTCTGTGCTTAATGACCCAGAGACCTTACGGTCACCTCATGCTGGTGAATTCTTTGAGAGCTACTTCAAGACTGGGCTGACTACTGGTTCAATTCCAAGTGATGACCAAGCGTACTCAATGGTATCACAGAGTCTCAATGATTCGATTAACCGTGAAGGTGGCTCTCAGTTCTTGCAGCAAGTTCAAGACAGAAAGATTACACTCAACGGTAAAGAGTCAACCTTCAAGGATTTGATGGGGCCAGAGCAATGGAATAACATGATGGTCAAGGCTCAGTCCAATGAGTTCACACTCAACGCTAAACGCACAGAGGACTTCAAGTTAGGGGTTAACTCTGCGTTGAACCAAGAGGATGCTCAAAAGGGCTGGGAGATGCTACAGGCCCGTAAGGCTGAACTGGATAAGGTACAGACAGGAGAAGAGTTAACACCAGAGCGAAGTGCTTTGATTGCTGCTCAGACCCAGATGCAAGACAGGCTTGCTCGTGATAGTGCCGAAACTGTTAAAGCTATGGATAAGCAACAAAAGACTATCAACAAGCAGTCAGTTATAGGTGCACAATACGATAAACGCATGAACGGTGAGTATGTCTCTACGTCCTTTAAGGATATGCCAGTCAATGAGAACACAGGTGAGTTCACGCATAGTGATATGGTAAACTTTGCCAATAAGACTCTTGCAGATATCGAAGCAATGGACTTGAGTGATGCTCAGAAAGACCGTATGAAACTTAAGTACCTACGGGCTGACTCTAAGGATGGAGCATTTAGAACCGCTGCTGGTGAGCTTATTGTTGATGCTGAGAATGAATGGAATGCTGCTGTTATTAATGGGAAACTTAGCGATAACCCAGTGGCTCTTAATGCGCTCCGTAAGATGCGTAATACTGACCCTGAGTTATTCGCTTCATTATATCCAGATAAGGCCGAGATGTTCTTAACGATGGACATGATGGATAAGCAAGGTATCGACCCTCAAGTTCTTCTGGATGCAGATAAGGCCCGTAAGTCTCGAACCAAAGAGATGCAGTTTGAGGACGATAAGGCTTTTGAGGCTGTGTTGAATAACTCACAAGCACCAGAGCTTTCCCGCATGCCTGCGAGTTTGCGTGAGGGTGCTCGTAAGATTTATGATTCCGTTAAGTATCGTGGTGGTAACACTGATATGGCTATGAGCCAGCTAACGAAGTATCTACAGGAATCTACTACGACATTCGCTCGTGATGAGGTAGACGGAAAAACCATAGGAGTAATCACTAAGAATGCTCTGCGTGTTACCGACGATGTCGACTCTTGGAAGCAGGGGAGAGATATTATTGATACAGCCGCTAAGAAGCTCGTAGAGGTTAACCCTTGGATTACCGATAAGCAACTGACAATCTTTGAGCGTGGTGATTCCATTTATCTGATGGATGCTACAGGTCAAGTTAATGTCCGTTATGATAAAGCTCTAATGGCTGCTGAATATCAACGCACCCAACAGATTCTTGATGCTAAGGTTCGTGATAAGGCTATCAAAGATGCTAATCGCCGTACCCTACACACCAAAGCTATGAACAGTAAACGTGAGCGTGATATTGCTCGTGAGAAACGTATAGCAGATGCTGGTGGTTTGTATGGAGGGCTTAAATAACAAAGGAGACCATAATGACTAAGTATGACCCTAATGCTCCGAGTGAGTATGACTCTATCATTACCAAGGCTGCTGACGAGATGGGGCTAAGTGCTCCGCTACTCCGTAAGGTCTTATGGAATGAATCACGCTTTGACCCTAATGCTGTCAGTAAGACTGGGCCTGTAGGTATCGCTCAGTTCACTAAGGCCACTGGGATTGCTGCTGGTTTAACCCCAGAGGAACGTAGAGACCCATCTAAGGCTATCCCTGCTGCTGCCCGTCTGCTACATAGCTACGTTCAGAAGTACGATGGTGATGAACTTAAAGCAGCCCTTGAGTATAACCAAGGTGCTGGCCCTAAAGGTAAACCCCAAATTGACGCCTATGATAAAGGGGACTGGGCGAGCATTACTGAGGAGGGCCGTATCTACATGCGTAACCTTCTTGATGTTGCCCGTAGCCCTCGAAGTGGCGAACTTGAGCAATTCGGAGGCATTACCCCAAAGTCTAACGCTGTGAGCTACGAAGAGGCGACGCAAGGTATCAGTAAGAAATCAAAAGTTTCTGCTACTGACTTACCAGAGTCTACAGGGTTTTCAGTTGCCGGTAAGGAGCAGCAACCAGCTAACCAGCCTTTTGGAAAGGACTACTGGGAGCAAACGGGAAGCACCCTTGATGAAGTCTCACAGCGCTCTACCTTCTTTGGGTTTGGTAAGTCAATTGATGCCGAGGTCGGAAACTCTGTGCTGGGCGTTGCCTATCGTGCTGGGCGTATCGATAATAGCTTTGACGTGTTCACGGATAATATCCAGCCTACGCGATTCAATAGTCACGTATGGACACCAGAAGAGTTAGAGAAGATTCGCAAAGAAGTTAAGAATCCCAACTATATCAACGTTGTCACTGGTGGCTCCCCAGAGAACCTTGATGCCCTCATTAAGATGGCTAACGATAACTATGCGTTGGACAGTAAGGCTGCTGACAGTGGCTTAGGGGCGAAGCTCAGTGCTGGTATTATAGGTGCTGGTGTTGACCCTCTATCATATGTTCCGATTGCTGGTAACGCTGGCAAAGGTTTCAAACTGATTAACAAAGCGTTGTCTGTAGGCGCTCAATCCGCTGCCCTTAACGTGGTATCCGAGGGACTACGTACCAATATTGCTGGTGGTGAATCTCATTATGCTGAGGCTGCTTTAGGAGGCTTATTGTTTGGTGCTGGTATGTCTGCTGTTACTGATGCAGTAGCTAAAGGTATCCAGAGGGGCCGCTCTGCTAATGTAGAGAAGATGGAGGACTTCGTAGATGAGTTCCTTCCAGCCTCTATGCGTATGGAAGCAAGAGAGACTGCCCGTAATACTGGCGGTGCTGACTTGTCCCGTATGCCACAAAGTGAGAACCGTGTGTTCCAAGAGCATCAAGGAGTTGAGTACTCACCGTTGGAAACTGAGAAGGGCGCTGTGGTTCTGCGTGATGGTTCCATCCTCAGTGACACCAATCCGATTAACCCACTGACACTCAAGGAGTTCGCAGAGGTTAACCCAGAGAAAGCCGCTAAAGGTATTCAGTTAGCTGGTCTTACTGAGATTGGCCTTAAGACTTTACGGTCAGATTCCCCAGAGATTCGAGGGTTGGCTGTAGACTTAGTAAGGTCGCCTACAGGGATGGAGTCAGGGAGTAACGGTAAGTTTGGTGCTACGGCAAGTGACATTAAGGAACGGCTACATTATGTAGACCAACGTACTTATAATGACCTTAATGACGCTATGAAGCAGGTACAGAAAGACCCTGAGTGGTTAACTGGTGGTGTTAAGTTATCTGCTGATGGTGCACGTCAGGAAATCTACAAGAGGGCTGCGTTAGCTATTGAGCGACCAGAGCTTCAAGTGGATTTAACGAAAGCTGAACGTAAAGTCATGGATATCATGAAGAGCCACTTTGATACTAAGCGTGAAATTATGGAGAATCCAAGTGTGTTCGGTAATGCTAAAGCTCAGTCAATCTTCCCTAACAGTCGTCATAAAGGTACTTACGTTCCTAACGTCTACTCAAGGGAAGCTAAGATGTTGCAGATGCAAGCACTTGGTGGTTCAGATAACCTACAGCAAGCTATCGCTGAATCTTGGCTGGCTTCATATAGGTTGCGACCAGAGGTAAAAGCTCGTGTTGATGAACATCTAATGGAGGCTCTAAACGTCAAGGACGTAACACCTGATATGGTGCAGAAACACGCTATGGATAAGGCTTATGGTATTGCTAAGACCGATGAGTTTACCTCAAGCTCAGTCATTGATGACAACATTAATGGTCTGGTAGGTGTTGAGAATAACTCGTTCCTTGAAGCACGTAACCTGTTCGACTCTGATGTTCCAGCAACAATGCCAGACGGTAGTTTGTTCTCTGTGAATGACCTACGTGACTTCGATATGAAGTACCTAATGCCAGCTTACGATAGACGTATAAACGGTGATGTGGCTATCATGGGTGGAACCGGTAAGACCACTAAGCAACTCAAAGATGAGGTTGTGGCCCTCGATAAGAAATCAGAAGGTAATGGGGTAATGAAAGGTGAAGTAGAAGCCTTAAAGGATACCATTAAGATTCTTACAGGACGTGCTCGTCGTAACCAAGATACAGCCTCTGAGACTGCTATGCGTTCCCTGAATGACCTGTCGTTCTTCGCTAAGAATGCCTACATGGGCGCTCAGAATATCACTGAGATTAGCGGGATGTTGGCTAAAGGTAACACTAAGGCAATGCTCCACGGTATCCCATTCCTTAAGGATTTAGCAACTCGTAAGTCTGTAGTTGGTGCTCGTGAGCTTAAAGAGTTACACGCAGTTGTGTTCGGTAAGGAAATGGATGACCTGATTAGGCCGCGTAAGGCTGACATCGTGCAGCGTCTGCGAGAATCTACAGATACTGGGGATATCGCAGCCAATGTTGTGGGAACCTTAAAGTTCGCTACAGGAGAGCTTGCAGCCCGTTCACCGTGGACTAAGATGTTGAATGGTACTGCTAACTACCTTCTGGATGCAGCCCGTCAGGGTCTCATAGGGGACGTTATGGCAGATGCTCTGACCGGTAAGGCCAGTAAGTTCGCTAAGTCAAACATGTTGAAGTCTGCGAGTATCTCACAGGAACAATGGAAAGGTATTCAATCACTGATTCGGGAGTATGCTACAAGGGATACTAATGGTCAGTTTATTATTAAGGACAAGAAAGCATTCTCACTTGACCCACGAACAATGGACTTATGGCGTATGGCTGACAAAGTAGCTGATGAGACTATGCTGAGACCTCACAAGGTTTCCTTACAGGACTCACACGCTTTCGGTGCTGGTGCTAAGATGTTCCTACAGTTCAAGTCGTTCACTATCAAATCTCTTAACTCCAAGTTCATTCGGTCTCTATATGAAGCCCAGAAGAACAACAGAGCGATAGATACTGCATTAACATGGGCTATCTCGCTTGGTGTAGCCTCGTCTTACTACGTTGCACAGGCTCACGTTAAGGCCAAAGGATTACCGGAAGAACAACAGAAAGATTACCTTAAGAGAGCACTCGACCCCACGATGATTGCCTATGCTGGTATCTCAAGAAGTTCCCACGCTGGTGCCCCAATGTCCTTAGTGAATATGCTTGCGGCTCCTTTAGGTTTTGACCAAGCTAAGATGGTTCGTTCTACCATTCTACCTAAAGCGGAGCTTGACCGTAAGAGTAAGCCAATGACATCAAGAGAAGCTTTGAGTAATCTTGGTGGCGGTGTGCTTGAGCAAGTGCCAGCTTTAGGCTATGTGGCTGCTGCCGCTGGGTCTGCTTATAACTTACATGGTGTTCTTACAGCACCTAATAAGATGACTGAGCGTGACTTCATGACAGGCTTAATGAACACACACAGGGAACTTGTCCCGAATGACCCATTGACCCAACAGCTTCTATTGAAAATGTATGAGGCTCAGGGTATCAACTTAAGGGACAGGAACAAGAAGTAATACGACTCACTATAGGGAGTGCTCGATAGGCTCCCTAACTTTAAGGAGGAACACAATGGCTAATATTATAAGTACCGTGATGACTTACCCTTTGAATGGGAGCACGGTAGATTTTGCTATACCATTCGAGTACCTTGCGCGTAAGTTCGTTAAGGTTACACTTGTTGGTACTAACAGACAGGAACTTGTACTAAATCAGGACTATCGGTTTACTACACGTACCCAGATAACAACTACACGAGCTTGGGGAGTTGCGGATGGATATGAATTGATAGAGATTCGTCGATACACATCAGCAACCGATAGGCTGGTGGATTTTGCTGATGGTTCTATCCTTCGTGCTTACGATTTGAACATCTCTCAGGTTCAGACACTTCATGTTGCTGAGGAAGCGAGGGACTTAACGGCTGACACAATAGGTGTTAATAATGACGGGAACTTAGATGCCCGTGGTCGCCGTATTGTTAACTTAGCTGATGGTATTGATTCAGGGGATGCAGTAACAGTGCGTCAACAAGAGACATGGGCTGGTTCAGCATTAAACCAAGCTAATAGAGCTAAGACTGAGGCTGACAGGGCTGAGACAGAAGCTAATAGAGCTAAGACTGAGGCTGACAACTCTACTAACCAAGCAAACTTAAGTGCTACATCTGCTGCTGCCGCCTTGGTCAGTGAGGGTAAAGCTAAGACCTCTGAGACTAACGCTAAGACCTCTGAGACTAACTCGGCTGCGTCCGCCTCTCAGTCTGCTGTATCTGCTGCTACCGCACTGGTAAGTGAAGGTAAGGCTAAGACATCTGAGACTAACGCTAAATCCAGTGAGGATAGAGCTATTCTTGAGGCTGGAAAGCTGGGTAACATGAATGACTTTGCAGCCACTATAAAGACTGTTACCGGAAATGACGTTGCGATGAAAGGTAAGTTCTCTGTTGATAATGGCTTACAGTCGAATGCCGGCATTACATACCTTAACGTAAATACAGCAACCGGCACAGCACTTAGGACGCAAGGAGACATCGAAGTGTTCCCTCCTATTGGTGGACAAACAAACGGAGAAGGTGCACAGATACGACTTAAGGGCCCTGATGGTGGAAATACCGGCGGTTTTCTTGATGTGGATTCGGTAGGCTCACTTCGAATTGTTAAAGATGGTTCGGGGGCCGGATTGAAGGTAGCCTTTGATACCGCTGGTAATATGCTTGTTCATAGTAACTTCTATGCCTTAACGGGCGGTGTAAAGCTAAATTCATCTGGAACAATTGTTCTTGGGGCTGATGGTAATATAGGAAGCTCTATTTATAAAGATGGAAATATTTATGCAGACTTAAACAAGAGGATACTACAAGGTGATAACCGTAGATTGGTATCAACCGATATATGGTCTGGGGACTTAACCGGCGCAGGCCCTTGGAATATAGGCCCTGTGGGTAGTATGGTTGGCGGTACTCTTGGGATTAAGGTTAATAAGGATGGTGAGGATTTGTGGTTAGTACTATCAATGTCACCTTTCAATGATATGAAGTATACTCTTGCTGGGAGAGGTAGCCTATCAGTTGATATCCGTATCTGGGGAGGGACTCAGATTGAAATAACAAGGGTTACCAATTGTGATGTTCGGCAACTTCAACTTTGGAAGTAAGTAACAAGGAGGTTAAACTAAATGTTGTCACTGGACTTTAATAATGAAATCGTAAAGGCTGCTCCCATTGCGGGGGCAGTAGGGGTCGATGGTGTGGCCCGTATGTTTTATGGTATGACTCTTAATGAGTGGTTCTATGTAGCCGCTATTCTATACACAGTAGTACAGATTGGTGCTAAGGTAGTCGACGTGATTATCAAATGGAGAAAGGAGGGTAAGGGTGGCTAACGACACAACTTTAATTAAGTTCCTTGAGCTTCTTGATACTGAGATGGCCCAACGTATGCTTAAAGACCTACAGAATGATGAGAAGCGTACACCTCAGTTGTATAACGCTATCGGGAAACTGTTGGAGCGCCATAAGTTCCAAGTGTCCAAGTTGACACCTGATGAGAACATCCTTGGAGGTCTCGCTGATGGGCTTAAAGCCTACAATGAGATTACTGGTGGTGATGGGCTGTCAGAGGATGAACACTACGCACACTAAGTAATATACTCAAGGTCATTACTACATGTAGTGGCCTTTATGAATATTACACACAACTCACGGTAATGCTACGTGAAACTGAGAGATAAGGAGGGTGATTATGTTCACCAATTTAAAAGGCTGGCTCATAGCCGCTGCGTTCGCTGGTAGTATCTTACTGGCGTACAACACAGGCTACGATAAGGCTGACAGTAAGTGGACTAAGGAGGTACAAAGTGAATACATCAAGACTACAAAGGCGAATGAAGATAAACGCATTGCTGTGCAAGGTGAAGTCTCGAAGGTCAGTAAGAAGTATCAAGACGACCTTGCAGCACTTGAAGGGAGCACTGATAGGATTATTGCTGATTTGCGTAACGATGGTAAGCGGCTGCGTGTCCAACTTAAAGCCACTTCCAGCCAGCCCAACAGTGACGGTCGATGCATCTCTGATGGTAGAGCCGAACTTGACGAAGAGTTTAGTAAGCGTCTTATCGGAGTAACCCAACGTGGAGACATATGGATTAAGGCTCTACAGGATACAATAATTGAACTACAACAAAAGGAGAACAAGTAATGTCTAAACTAAGTAAAACTCTATGGAACGTTGCGTCTCAAGAAGCAAACTCAACGCTGGTCTATATTCACGGTATCAACGCTATTAAGTCAGGAACCTTTCCAATCTCACTGTCACCTATGCCTCCTGAGAGTTATCAAGTAGGTTTATCTGATGGAACAACAGTAACAGTGGACACACTTACGTCTACTATTGGTAAAGGCGTATCGATTACCCTTGGTGTTCTTGATGGTGACTATCGGTTCATCACTGTGGCTTCTACAGGGTCTGTAGGGATTGTTTCAATCAACGTTACTATAGATGTACCGGCTACTGATGCAGAGGCTCTCACAGGCCGTGTGACCACTTTAGAGGCTGCTGTAACACCTATGACACTTGCTAAGTTTGGGACAGCCAAGATGATTCCTATTATAGACGCTTCTGCTGGCAACGCTGAGTGGATACAGAAGATGCAGGATTGTGGGATGATGGCTAAATAAGGAGGTTGTTAATGGTTGATTTAACATCTTTCACCTATGCAGATGGTAATCTACTGCGTAAAGGTGAGGTGTATGGTTAGGGCGATATCCAACAAAGGAGGAGGCACAGGATGCAGTCAAAGCAAAGCGAACAGAATGAGCAAATAATCAAACAACTAAGAGGGGATTTTGTGGCCTTCTTATTTGTCTTGTGGAAAGCCCTTGGTTTACCAGCACCTACCAAGTGTCAGATTGATATGAGTAAGGCGCTTGCTCGTGGTGATAACAAGAAGTTTATCCTACAGGCTTTCCGTGGTATAGGGAAGTCATTCATTACGTGTGCGTTCGTTGTGTGGACTCTATGGAGAGACCCTCAGCTAAAGATTATGATTGTATCAGCATCTAAGGAACGCGCAGACGCCAACAGTATATTCGTTAAGAACATTATTGAACTCTTACCGTTCCTCCATGAACTTAAGCCTCGCGCTGGTCAACGAGACTCTGTGATTAGCTTTGACGTAGGGCCAGCGAAGCCAGACCATAGCCCCTCTGTGAAATCTGTGGGCATCACTGGTCAGTTAACTGGTAGCCGTGCTGATATCATCATTGCGGATGACGTTGAGATTCCTTCTAATAGTGCCACTGCTGGGGCCAGAGAGAAGCTGTGGACACTCGTTACAGAGTTTGCCGCATTACTTAAGCCTCTACCTACGAGCCGTGTAATCTATCTGGGGACTCCTCAGACTGAGATGACACTCTATAAGGAACTCGAAGATAACAAAGGGTACACTACCATCATCTGGCCTGCTCAGTATCCACGTAACACTGCGGAGGACTTGTACTATGGTGACCGATTGGCCCCTATGCTTCGTGAAGAGTACAGAGAGGGCTTTGAGATTCTCTCAGGTCAACCTACTGACCCTATACGATTTGATAGTGATGACCTCCGTGAGCGTGAGATTGAGTATGGTAAAGCTGGCTACACATTACAGTTCATGCTTAACCCTAACCTGTCTGATGCCGAGAAGTACCCTTTAAGGCTCCGTGACATGATTGTAGCGCCTGTTGCAATAGATAGGGCACCACTTAGTTACCAGTGGCTCCCGAACCGTCAGAACGCCAATGAGGAGGTTCCTAACGTTGGCCTTAAGGGTGATGACATTCATAGCTTCCATACAGCATCTGATAGAACCGCTGAGTACCAACAGAAGATACTTGTCATTGACCCCAGCGGCCGAGGTAAGGATGAAACTGGTTGGGCTGTGTTGTATACACTGAACGGTTATATCTACTTGATGGACTCTGGAGGCTACCGAGGTTATGATGAGGCAACACTCCTCAAGTTAGCCAAGAAAGCCAAACAGTGGGATGTCCAGACAGTCGTCCACGAGTCTAACTTTGGTGACGGTATGTTTGGTAAGGTATTCCAACCTATCCTCCTTAAGCACCACAAGTGCGGTATGGAAGAGATTAGAGCGAAGGGTATGAAGGAACTTCGTATATGTGACACCATTGAGCCTCTTCTTGGGACTCACCGCCTTATCGTTCGTGATGAGGTACTGCGTGAGGACTACCAGACTGCTCGTGATAGTGATGGTAAGCATGACGTTCGTTACTCTCTGTTCTATCAGTTCACCCGTATAACTCGTGAGAAGGGCGCTCTGTATAAGGACGATAGACTTGATGCGTTAGCACTGGGTATAGAGTTTCTGCGTATGGGGATGGTTGTAGACAGCCTCGCTGGGGAAGAAGAGATGACCCTTGAGTTCCTTGAGGAGCATATGAGTCGTCCTACGGTAGCTGGTGACATTCAGACTATCTCTGTTGGTAGTGTTGATATTTACTACGAGGATGATGCAACGAGTAACTTTATGAACTGGTAAGGAGGTAGTAATGAAGGTGGTAATCGATAATATTAATGGTTGCCACATCTTTCAAGGATGTAAAACGGCAGGTGGTTATGGAAGGGTTAGGGTAAATGGAGTTCACTGGATGGCCCACCGATATGCCCTATCTACATACTTAGGTAGACCGTTACGTGAAGGATGTGTTGTATTACACTCTTGTGACAATCCCTCGTGTGTTAACCCTTCTCATCTGAGAGAGGGGACACAACAGGAGAACATGGATGATTGCAAGAGTAAAGGTAGAATGTATAGAGGAAAGCCTATAGGAAGCAAACGTGTCTCACCTATAGCAAAAATACAGGATAGATTCAATAAGAGACTGATTGCTGTTATCAATGCTGAAGGGACAGACTCAGACGTCGCGAAACGCTTTAAGTTAGACCTTGATTGGGTCAAGAAGGCCCGTAGTGGTAAACTAAGTATTCACACTAAGTGAGTAGTTATTCACAACTACAAAGCCAAGCAGTGAACTATAAAACCCCAATGAAATCAACATGTAGTCTATTACGACTCACTATAGGAAGAGACCCCTCTAAGTCAACTATAAGACAACTGACTGCATAACGAATAGTGATTAAAAGTTGAATACTGTAAGTCCACTATAAGACACTTAGAGTTAAGATTATTATTAATATAACTCTACTATCATTAACTGACAGGCTAACCACAAGGAGGATACCTTATGAAACTTGTAGCCATCTTAAAGACCTTGGCTACACATAGGGTAACGTATCGGTTTCTCTTTGTACTGCTTGGTGCCATTGGTCTCACATCTGGTGTTCAACACATCGGTCAACTGGAAGTTCTGCTCTGTTCTGTACTTACTTGTACTGATTAGATTGATTGTTGGAGCGTAGCGGCTGGCTAAGTATGTTCGTATGAACACTCTCACATACTTAGCCCTATACTTCAAGACCCTTAAGTAACACTCTAAGAGCTTTAAGGGTCTGGATGGTCTTACCGATATCCTTAAGATGTCTGTTTAAACCTAATGATTAACCTTATGAGAACCTAATGATAATCCTACAGAAAAATCTCTTAGGGTATCTCATAGACTACGAATCTCTAAGTACCCCCGTATGGCCCTCTAAGCCACCCTGAGTACCTACAGTACCCCTATAGTTATCCTTAAGTCAACCATTATCATTAAGATACTGTGTGATTCATTGGGTACTCATTGGGTATACTATATGTAGTGGGTGTGGAGGCTATGAGATACTATATGTAGTCCTCTCTGTGTCCCT
